# Supplementary material for: A Scoping Review of the Skeletal Effects of Naringenin
Source: Nutrients. 2022 Nov 16;14(22):4851. doi: 10.3390/nu14224851 (PMC9699132; doi:10.3390/nu14224851)
Supplement: Supplementary file 1 [file nutrients-14-04851-s001.zip]

Archive with 1 entries (1 files):
- nutrients-1927593-supplementary.pdf
